# Supplementary material for: Syntactic Iron Foams’ Properties Tailored by Means of Case Hardening via Carburizing or Carbonitriding
Source: Materials (Basel). 2021 Aug 4;14(16):4358. doi: 10.3390/ma14164358 (PMC8398341; doi:10.3390/ma14164358)
Supplement: Supplementary file 1 [file materials-14-04358-s001.zip]

Archive with 1 entries (1 files):
- materials-1262969-supplementary.pdf
